# Supplementary material for: Identification of Metabolism-Related Proteins as Biomarkers of Insulin Resistance and Potential Mechanisms of m6A Modification
Source: Nutrients. 2023 Apr 11;15(8):1839. doi: 10.3390/nu15081839 (PMC10146912; doi:10.3390/nu15081839)
Supplement: Supplementary file 1 [file nutrients-15-01839-s001.zip]

Archive with 6 entries (5 files):
- supplementary material/Supplement1-343 differentially expressed genes (DEGs).csv
- supplementary material/Supplement2-69 differentially expressed genes of MP-DEGs.xlsx
- supplementary material/Supplement3-The  GO and KEGG of MP-DEGs.xlsx
- supplementary material/Supplement4-Top 10 differentially expressed genes of MP-DEGs.xls
- supplementary material/Supplementary material.docx
- supplementary material/
