# Supplementary material for: Identification of Metabolism-Related Proteins as Biomarkers of Insulin Resistance and Potential Mechanisms of m6A Modification
Source: Nutrients. 2023 Apr 11;15(8):1839. doi: 10.3390/nu15081839 (PMC10146912; doi:10.3390/nu15081839)
Supplement: Supplementary file 1 [file nutrients-15-01839-s001.zip › supplementary material/Supplement1-343 differentially expressed genes (DEGs).csv]

343 differentially expressed genes (DEGs) between the insulin resistance (IR) and control groups in the GSE174475 dataset.
	logFC	AveExpr	t	P.Value	adj.P.Val	B	change	logP	Label
CDC20	1.319800011	-0.751135749	6.473257257	7.12E-08	0.001270853	7.8396676	up	7.147310776	CDC20
ABCC3	1.997581557	3.141933478	6.198510332	1.80E-07	0.001270853	7.003456429	up	6.745152169	ABCC3
MATK	2.567766204	0.689651163	6.168449171	1.99E-07	0.001270853	6.911869073	up	6.701156289	MATK
SPOCD1	1.956513243	0.861982153	5.865551313	5.52E-07	0.001761727	5.988925621	up	6.258282887	SPOCD1
MFSD12	1.096280146	4.395018929	5.760552331	7.85E-07	0.002148865	5.669252575	up	6.105065712	MFSD12
TM4SF19	3.095929963	1.601070849	5.456174683	2.18E-06	0.003548137	4.74490558	up	5.662411353
CHI3L1	2.818225129	3.602533802	5.449814149	2.22E-06	0.003548137	4.725642439	up	5.653191203
SPP1	3.453020833	3.670697674	5.416581843	2.48E-06	0.003553072	4.625041187	up	5.605041514
SDS	2.477173234	0.437890752	5.315402124	3.48E-06	0.003895159	4.319244912	up	5.458701843
MS4A6E	2.739173934	-1.0555841	5.290323453	3.78E-06	0.003895159	4.243575631	up	5.422493876
DCSTAMP	2.784765827	-0.898504597	5.283809842	3.86E-06	0.003895159	4.223931054	up	5.413094084
PHLDA2	1.703798988	-0.898355868	5.26823366	4.07E-06	0.0038969	4.176969463	up	5.390623585
SPINT1	1.828168066	-0.036600865	5.190585205	5.26E-06	0.004801571	3.943194698	up	5.278770192
TREM2	2.87701685	1.008715522	5.172804403	5.58E-06	0.004861311	3.88974445	up	5.253196775
ACP5	2.151084464	3.713537047	5.149587279	6.03E-06	0.00502131	3.82000085	up	5.219827944
IL4I1	1.861732343	-0.164697134	5.085507621	7.45E-06	0.005540009	3.627806274	up	5.127872304
ST14	2.28634663	2.223396431	5.082728425	7.52E-06	0.005540009	3.619480928	up	5.123888997
PLA2G7	2.550049526	1.673693889	5.024894092	9.10E-06	0.006224738	3.446437496	up	5.041093753
NCAPH	1.713864933	0.067390481	4.968776525	1.09E-05	0.006495696	3.278922065	up	4.960938806
C10orf90	1.071630868	0.359388859	4.953884105	1.15E-05	0.006495696	3.234534983	up	4.93969883
IFI30	1.933573697	4.851030287	4.92006634	1.28E-05	0.006837983	3.133850727	up	4.89151764
RP11-290F20.3	1.879488318	0.99891563	4.919802703	1.28E-05	0.006837983	3.13306642	up	4.891142308
CEP55	1.42956826	-0.693788534	4.897730361	1.38E-05	0.006963939	3.067436744	up	4.859734292
SLAMF9	1.929460863	-2.103761493	4.883534357	1.45E-05	0.007108169	3.0252627	up	4.839550494
DOCK3	1.325159884	1.257033532	4.838422862	1.68E-05	0.007294485	2.891437315	up	4.775499167
IL1RN	2.623096469	2.358921038	4.824290329	1.76E-05	0.007294485	2.849574627	up	4.755461282
CD52	2.368035099	0.723039481	4.823845514	1.76E-05	0.007294485	2.848257508	up	4.754830819
ITGAX	2.179047696	3.957236344	4.814954655	1.81E-05	0.007294485	2.821937594	up	4.742232152
HIST1H2BH	1.49193637	-1.753304489	4.801519258	1.89E-05	0.007393889	2.782187399	up	4.723204096
APOBR	1.488008452	0.278088156	4.783353398	2.01E-05	0.007393889	2.728486319	up	4.697496565
MMP9	2.862109442	4.200924824	4.770892457	2.09E-05	0.007554767	2.691680038	up	4.67987592
JPH2	1.761154177	1.685724716	4.763699441	2.14E-05	0.007590485	2.670445113	up	4.669709557
COL22A1	2.036266957	-2.271711736	4.716240306	2.50E-05	0.008344962	2.530550389	up	4.602727132
SFN	1.05333764	-1.847671714	4.708851982	2.56E-05	0.008344962	2.508805723	up	4.592314518
SLC29A3	1.109889643	1.918637101	4.706521709	2.58E-05	0.008344962	2.501949391	up	4.58903124
CCND1	1.010853252	8.258631693	4.70110369	2.62E-05	0.008344962	2.486011605	up	4.581399018
SIGLEC7	1.68054775	-0.546698215	4.693495252	2.69E-05	0.008344962	2.463638928	up	4.570684981
P2RX1	1.276645941	-0.091938886	4.656954553	3.02E-05	0.008915961	2.356331117	up	4.519291316
ATP6V0D2	1.848939761	-0.383739859	4.648991204	3.10E-05	0.008919956	2.332976769	up	4.508104891
TTYH3	1.194890719	5.317852893	4.619984951	3.41E-05	0.009465038	2.248006245	up	4.467401393
FAIM3	1.800617463	0.990256896	4.615168244	3.46E-05	0.00947602	2.233911166	up	4.460648831
MMP7	2.850709518	-0.472490535	4.606034832	3.57E-05	0.009621984	2.207195967	up	4.447849845
UCHL1	1.273762651	4.313518118	4.587424735	3.79E-05	0.010022346	2.15280983	up	4.421792027
SLC9A7	1.263317183	1.237344511	4.584772429	3.82E-05	0.010022346	2.145064056	up	4.418080606
KCNK13	1.733207903	-1.722360736	4.567927413	4.03E-05	0.010347497	2.095901372	up	4.394522786
TNMD	1.213632913	3.713945376	4.523158322	4.66E-05	0.010877494	1.965509704	up	4.33203013
SERINC2	1.236729113	1.466260141	4.510635032	4.85E-05	0.010953135	1.929106406	up	4.314580038
EPHX3	1.12698132	-1.103080043	4.45337748	5.82E-05	0.011617889	1.763077035	up	4.234974395
SLAMF8	1.893016527	1.861276366	4.415442937	6.57E-05	0.012381368	1.653459704	up	4.182398484
HCST	1.181602067	0.798098972	4.394427619	7.03E-05	0.012698045	1.592867818	up	4.153330119
VSTM2L	1.384279447	-1.103482964	4.390352012	7.12E-05	0.01274358	1.581128247	up	4.147697611
ITGA3	1.170609927	3.677839373	4.367014561	7.67E-05	0.013350705	1.513977686	up	4.115475944
HIST1H3J	1.233296458	-2.591338561	4.338630191	8.39E-05	0.013420167	1.432472239	up	4.076357652
SIGLEC9	1.624521156	0.74697404	4.334854582	8.49E-05	0.013420167	1.42164462	up	4.071160242
LINC01010	2.210982989	-0.435283937	4.327001007	8.70E-05	0.013555451	1.39913294	up	4.060353758
KCNQ3	1.27756137	2.278788534	4.29541061	9.62E-05	0.014358959	1.308728247	up	4.0169482
MYBPC3	1.012130975	-2.434991888	4.293260444	9.68E-05	0.014358959	1.302583588	up	4.013997532
MFSD2A	1.892925818	-0.424921579	4.246949232	0.000112057	0.015670812	1.170509774	up	3.950560774
EMR2	1.394078381	2.298491076	4.239956272	0.000114551	0.01588493	1.150612609	up	3.941001372
HIST1H3G	1.368802756	-1.728891293	4.228805107	0.00011864	0.016055663	1.118909346	up	3.925768426
PANX2	1.22261601	-0.646998378	4.227474694	0.000119137	0.016055663	1.115129006	up	3.923951911
ITGB2	1.687666075	5.484210384	4.219111827	0.00012231	0.016089553	1.091376349	up	3.912537795
TNFRSF12A	1.210026378	1.816949703	4.184613007	0.000136291	0.016615178	0.993579654	up	3.865531744
CHIT1	2.427859604	2.235283937	4.177412059	0.0001394	0.016692304	0.973205298	up	3.855736558
FCGR1A	1.495621501	0.055281233	4.173684252	0.000141037	0.016783362	0.962663164	up	3.850668007
MKI67	1.727121555	0.952742023	4.170530998	0.000142435	0.016845192	0.953748688	up	3.84638185
ADAMDEC1	1.783161068	-2.022433748	4.164892057	0.000144971	0.017021937	0.93781351	up	3.838719699
SLC28A3	2.138590655	-1.582309356	4.16090615	0.000146789	0.017021937	0.926554722	up	3.833305811
SLC17A9	1.20288652	0.229748513	4.15543573	0.000149321	0.01713081	0.911109545	up	3.825878458
FGR	1.380799957	3.31035695	4.148544304	0.000152572	0.017229958	0.891663607	up	3.816526531
NRIP3	1.268870317	1.344981071	4.136987896	0.000158177	0.017427551	0.859082664	up	3.800856038
CXCL16	1.235681255	3.940478637	4.136789558	0.000158275	0.017427551	0.858523803	up	3.800587223
CD300LB	1.997949505	0.72050027	4.133855001	0.000159731	0.017436781	0.850256273	up	3.79661043
MICALCL	1.161295758	-1.136468361	4.132957124	0.000160179	0.017436781	0.847727147	up	3.795393859
LILRA6	1.477956234	2.49588967	4.128815366	0.000162262	0.017460796	0.836063525	up	3.789783204
E2F8	1.359493163	-2.609148188	4.101963974	0.000176418	0.01827026	0.76056023	up	3.753456378
USP2	1.250883398	0.835627366	4.095484784	0.00018001	0.018344749	0.742371016	up	3.744703223
CYP2S1	1.355562554	-0.492190373	4.092764461	0.000181539	0.018402695	0.734737632	up	3.741029616
IL24	1.397473622	-1.669856679	4.062093582	0.000199678	0.019482215	0.648816112	up	3.699670635
DENND1C	1.034588447	0.127612223	4.061052183	0.000200323	0.019482215	0.645903369	up	3.698268277
RP11-1008C21.1	1.305819068	-1.837923202	4.054924125	0.000204165	0.019557983	0.628769725	up	3.690018787
IGSF21	1.567324774	0.418153056	4.044760194	0.000210695	0.019983674	0.600375591	up	3.676346134
FBP1	1.060309539	3.591633315	4.040324	0.000213608	0.019989053	0.587991814	up	3.670382382
IFNLR1	1.821233043	-1.487706869	4.038338077	0.000214925	0.019989053	0.582449876	up	3.667713393
CCL22	2.006525086	1.561611682	4.034726652	0.00021734	0.020019281	0.572374698	up	3.662861017
KCNAB2	1.350877745	3.805267712	4.030677629	0.000220078	0.0200834	0.561083173	up	3.657422546
LILRB1	1.288420543	1.526711736	4.009031684	0.000235298	0.020501474	0.500799665	up	3.628382366
LAPTM5	1.361047319	6.485127096	3.999282968	0.000242481	0.020761869	0.473694396	up	3.615322175
MSR1	1.745625269	5.144396971	3.982847865	0.000255076	0.021623876	0.428061857	up	3.593330855
TEX26	1.137740902	-1.382966468	3.958567484	0.00027485	0.022364378	0.360794185	up	3.560903506
OSCAR	1.263052864	0.125100054	3.947102729	0.000284697	0.022822188	0.329093452	up	3.545617657
FCGBP	2.048393357	4.758199027	3.942811961	0.000288469	0.023028227	0.317239508	up	3.539901097
ALCAM	1.606142334	4.143653326	3.933610633	0.000296722	0.023394643	0.29183834	up	3.527650136
GALNT6	1.235194068	1.204751217	3.922010417	0.000307453	0.023752018	0.259851925	up	3.512220644
CECR1	1.396100614	4.644797188	3.915628837	0.000313516	0.023812887	0.242273117	up	3.503739855
PTPN7	1.029985196	0.486654949	3.914650582	0.000314456	0.023812887	0.23957952	up	3.50244027
FCGR2A	1.280832795	4.519694429	3.907860639	0.000321053	0.024121773	0.220891807	up	3.493423424
NFAM1	1.134888297	2.656884803	3.899242426	0.000329619	0.02422512	0.197192971	up	3.481987306
IGSF6	1.285721899	2.078607355	3.895531445	0.000333376	0.02422512	0.186995489	up	3.47706592
KCNN4	1.562438092	-0.506884803	3.894033998	0.000334903	0.02422512	0.182881853	up	3.475080563
SPI1	1.207793389	3.515373175	3.891053116	0.000337964	0.02422512	0.174695176	up	3.471129299
LILRB3	1.138786068	1.365240671	3.887758949	0.000341378	0.02422512	0.165651356	up	3.466764117
PAQR5	1.58219073	0.527763656	3.881097638	0.000348384	0.024449433	0.147373872	up	3.457941407
ASPM	1.633295381	-0.176368307	3.878548726	0.000351102	0.02451397	0.140383823	up	3.454566991
NCEH1	1.518297804	3.583669551	3.876922919	0.000352846	0.02451397	0.135926346	up	3.45241509
LILRB4	1.206578381	2.52546782	3.871410596	0.000358821	0.024728991	0.120819478	up	3.445121637
C1orf162	1.354759636	1.957923202	3.862926432	0.00036821	0.025091792	0.097587082	up	3.433903953
FCER1G	1.241163867	2.524364521	3.861684821	0.000369604	0.025091792	0.094189086	up	3.432263109
FCGR3A	1.36737107	2.824664684	3.856843108	0.000375088	0.025126979	0.080943199	up	3.425866531
PDE6G	1.069069498	-2.040213629	3.845525481	0.000388216	0.025559553	0.050010134	up	3.410926589
TMEM51	1.007035422	-0.185567875	3.833728718	0.000402372	0.02631072	0.017811793	up	3.395372478
HSD11B1	1.129159938	3.974261763	3.830871675	0.000405874	0.026449486	0.010020556	up	3.391608274
CHST13	1.345578435	-2.020210925	3.81905052	0.000420683	0.026818183	-0.022187595	up	3.376045463
HIST1H3F	1.04984227	-0.618369389	3.80945111	0.00043309	0.026889963	-0.048308417	up	3.363421638
CLEC4G	1.201312984	-0.119829638	3.80754822	0.000435591	0.026889963	-0.053482719	up	3.360920715
HK3	1.407509421	2.042033532	3.806864505	0.000436493	0.026889963	-0.055341567	up	3.360022247
TREML1	1.344378768	-1.949372634	3.795968465	0.000451115	0.027587611	-0.084944158	up	3.345712453
TNNI2	1.072346307	-2.466949703	3.792385955	0.000456025	0.027587611	-0.094668529	up	3.34101111
LGALS9	1.156234388	4.089626825	3.791029597	0.000457898	0.027587611	-0.098349106	up	3.339231619
WDFY4	1.364251723	3.634326663	3.782710076	0.000469546	0.028112571	-0.12091121	up	3.328322295
CD68	1.046495478	5.976549486	3.778532047	0.000475502	0.028255267	-0.132233006	up	3.322847305
SASH3	1.196433301	2.146663061	3.767260183	0.000491939	0.028647724	-0.162748479	up	3.308088533
NRGN	1.018305609	0.230484045	3.764092587	0.000496656	0.028647724	-0.1713161	up	3.303944255
LINC00968	1.229207311	3.863128718	3.748884646	0.000519916	0.029275925	-0.212402327	up	3.284066831
VMO1	1.015330534	-1.139472688	3.742624931	0.000529792	0.029275925	-0.229290675	up	3.275894617
UBE2C	1.086067776	-1.88977285	3.727986631	0.000553598	0.029709744	-0.268731033	up	3.256805714
RRM2	1.467548988	-0.040797729	3.725142894	0.00055834	0.029714567	-0.276384348	up	3.253100924
RAC2	1.215405093	2.270465116	3.710093003	0.000584099	0.030249636	-0.31684084	up	3.233513432
GPR39	1.182444014	-1.39305841	3.70472589	0.000593559	0.030406846	-0.331249237	up	3.22653602
TGM5	1.032896479	-2.273726339	3.702570934	0.000597399	0.030406846	-0.337031508	up	3.223735685
TFCP2L1	1.647235411	1.547777177	3.702552976	0.000597431	0.030406846	-0.337079689	up	3.223712351
LILRB2	1.063184755	2.275313683	3.701621703	0.000599098	0.030406846	-0.339578006	up	3.222502386
TUBB3	1.0019361	0.133345051	3.690820063	0.00061876	0.030871956	-0.368533019	up	3.208477467
SLCO2B1	1.335240364	5.321379124	3.674371457	0.0006499	0.031763879	-0.412545492	up	3.187153242
HMMR	1.301090116	-1.616452136	3.670332628	0.000657774	0.031963244	-0.423337585	up	3.181923321
SLC45A3	1.184080534	-0.406565711	3.665067477	0.000668176	0.03227782	-0.437397689	up	3.175109038
CD300C	1.252709679	-0.320689562	3.661023273	0.000676273	0.032311026	-0.448190567	up	3.169877719
SLC6A12	1.251736919	-1.581111412	3.656938608	0.000684547	0.03233282	-0.459085411	up	3.164596525
ALOX5	1.175589739	2.752950243	3.656475242	0.000685492	0.03233282	-0.460320945	up	3.16399758
CD1B	1.291594261	-2.254529475	3.653539353	0.000691507	0.03233282	-0.468147477	up	3.160203408
TDRD6	1.382069337	1.391822607	3.630456614	0.000740598	0.033783612	-0.529572146	up	3.130417465
SLAMF7	1.471757106	1.140056787	3.626455623	0.000749441	0.034105782	-0.540199154	up	3.125262724
EGFL6	2.576605297	5.270048675	3.610976567	0.000784616	0.035040695	-0.581257191	up	3.105342834
CCL18	1.638282461	2.165600324	3.608152102	0.000791203	0.035074835	-0.588739452	up	3.101711972
PIK3R5	1.3090625	3.279069767	3.599506687	0.000811697	0.035445003	-0.611623414	up	3.090605817
ZNF804A	1.305596199	-1.815127096	3.593356054	0.000826587	0.035667969	-0.62788677	up	3.082711491
LCP1	1.52222949	6.280462412	3.582907748	0.000852483	0.035975145	-0.655481292	up	3.069314426
FERMT3	1.103942991	4.074488913	3.578186257	0.000864438	0.03600386	-0.667937464	up	3.063265939
STXBP2	1.101202627	2.568923743	3.570684067	0.000883767	0.03662838	-0.687712239	up	3.053662317
LIPA	1.073858742	7.094981071	3.570146204	0.000885168	0.03662838	-0.689129151	up	3.05297413
DNASE2B	1.600304156	-1.558864251	3.561165071	0.000908888	0.037221335	-0.712772182	up	3.041489544
B3GNT7	1.157765396	1.275181179	3.555187277	0.000925012	0.037347999	-0.72849175	up	3.033852435
ZMYND15	1.088492679	0.441960519	3.554242538	0.000927586	0.037347999	-0.730974838	up	3.032645966
KMO	1.336597222	0.121744186	3.530742178	0.000993848	0.038701476	-0.792630763	up	3.002680209
CDCP1	1.453159453	0.971068145	3.529717716	0.000996837	0.038706382	-0.795313689	up	3.001375879
C1QC	1.064429102	5.352163332	3.520926144	0.001022847	0.039430022	-0.818320785	up	2.990189426
CD37	1.043888081	2.95134397	3.517059169	0.001034492	0.039613054	-0.828430895	up	2.985272951
C1QB	1.120785153	5.361430503	3.515769311	0.001038404	0.039631049	-0.831801892	up	2.983633555
BATF	1.07308301	-0.714648459	3.498240239	0.001092998	0.041140958	-0.877548597	up	2.961380657
HIST1H3B	1.229533538	-0.022393186	3.496591917	0.001098271	0.041258363	-0.881844082	up	2.959290673
HIST1H2BO	1.210052487	-1.482125473	3.486374908	0.001131499	0.041848493	-0.908445289	up	2.946345818
RPS6KA1	1.241598299	3.222355327	3.485727128	0.001133638	0.041848493	-0.910130461	up	2.945525655
CCR1	1.343672481	2.781114116	3.470791265	0.001184039	0.042560977	-0.94893897	up	2.926634036
MYO1F	1.03623708	3.854410492	3.437014793	0.001306031	0.045166528	-1.036370161	up	2.884046367
PARVG	1.193264966	2.203518118	3.434419312	0.001315886	0.045330752	-1.043069422	up	2.880781587
NUP210	1.075920273	1.793128718	3.419930264	0.001372218	0.046213944	-1.080416664	up	2.862576801
PDZK1IP1	1.03767711	-1.846444024	3.419251602	0.001374912	0.046213944	-1.082163878	up	2.861724952
SERPINB2	1.419779016	-0.171192537	3.405981884	0.001428616	0.047033786	-1.116288429	up	2.845084448
RP11-184M15.1	1.184477013	-1.074594375	3.397893153	0.001462327	0.047405621	-1.137053624	up	2.834955514
PRG4	1.274489933	3.371111412	3.389684765	0.001497311	0.048132515	-1.158098079	up	2.824688027
GDF15	1.108969369	-0.942747431	3.378144527	0.001547846	0.049100896	-1.187636854	up	2.81027219
NLRC4	1.034012435	1.465767983	3.374900461	0.001562342	0.049394247	-1.195930377	up	2.806223844
SPN	1.032424903	2.113593835	3.365662924	0.001604331	0.049776918	-1.219521956	up	2.794705944
PIK3R6	1.130748816	-0.353788534	3.36026772	0.00162935	0.050282312	-1.233283931	up	2.787985644
LYZ	1.602476852	5.523139535	3.359829931	0.001631396	0.050282312	-1.234400092	up	2.78744055
IQGAP3	1.269297481	0.003323418	3.355249377	0.001652954	0.050481983	-1.246073501	up	2.781739249
CELSR1	1.040600237	1.602106544	3.354406515	0.00165695	0.050481983	-1.248220536	up	2.780690553
CPA4	1.261236273	-0.13273391	3.349882103	0.001678559	0.05088531	-1.259740454	up	2.775063331
HS3ST2	1.680044681	0.991060032	3.344971292	0.001702317	0.051280966	-1.272234298	up	2.768959522
CD22	1.138737618	-0.448307193	3.342113093	0.001716292	0.051459207	-1.279501229	up	2.765408891
CD163	1.312936585	5.998282856	3.337907856	0.001737051	0.05165573	-1.290186607	up	2.760187457
SLC16A6	1.266400194	0.58548675	3.335852499	0.001747284	0.05182076	-1.295406435	up	2.757636538
CTB-41I6.2	1.105537791	-1.713107085	3.324315518	0.001805795	0.053043284	-1.324672184	up	2.743331532
OLR1	1.486010982	-0.180673337	3.319440705	0.001831074	0.053484301	-1.337020761	up	2.737294096
KCNJ5	1.133501561	2.715200108	3.30423213	0.001912119	0.054596554	-1.375479752	up	2.718485084
GPR84	1.260187877	-1.990216333	3.298737557	0.001942228	0.05512763	-1.389349414	up	2.711699741
SLC37A2	1.091664513	3.113777718	3.277898719	0.002060563	0.057381297	-1.441831091	up	2.68601404
TNFRSF11A	1.246790482	2.194118442	3.275237214	0.002076161	0.057624343	-1.44852015	up	2.682739057
VSIG4	1.195696329	4.832755544	3.266826052	0.002126192	0.058110871	-1.469638907	up	2.672397432
BIRC5	1.092144165	-1.322447269	3.25761135	0.002182316	0.058548876	-1.492738989	up	2.661082387
RNASE6	1.071426572	1.363715522	3.254013271	0.00220461	0.058664047	-1.501748605	up	2.656668322
ANLN	1.232101098	-0.190613845	3.246476384	0.00225201	0.059594272	-1.520602186	up	2.647429753
CD300A	1.184565299	1.202495944	3.243997624	0.002267809	0.059764714	-1.526797239	up	2.644393579
NCR3LG1	1.158036176	0.367138994	3.23947539	0.002296903	0.060065715	-1.538092318	up	2.638857264
APOBEC3B	1.034661391	-1.76766901	3.231673338	0.002347933	0.060462421	-1.557557596	up	2.629314369
IL10	1.188151916	0.421557599	3.222926891	0.002406415	0.061472667	-1.579346218	up	2.618629519
CTLA4	1.071036014	-1.86338291	3.222337242	0.002410407	0.06149265	-1.580813865	up	2.617909692
ALOX15B	1.965236596	-0.481108707	3.216930738	0.002447301	0.061857317	-1.594263355	up	2.611312552
TYROBP	1.104266258	4.443274743	3.200791068	0.002560646	0.063354407	-1.634333676	up	2.591650417
C15orf48	1.266787252	-2.079808004	3.196004897	0.002595202	0.063748082	-1.646193405	up	2.585828883
DHRS9	1.334648202	1.60246079	3.185415345	0.00267323	0.064342239	-1.672395845	up	2.572963599
CD84	1.357855835	4.42733099	3.179185421	0.002720166	0.064901202	-1.687786692	up	2.565404555
CD300LF	1.166119186	-1.443672255	3.171226073	0.002781265	0.06538191	-1.707423771	up	2.555757628
SCIN	1.258684324	2.699580855	3.169370392	0.002795695	0.065507089	-1.711997808	up	2.553510195
THEMIS2	1.014560993	4.664702542	3.156683104	0.002896265	0.067016347	-1.743227334	up	2.538161749
TLR8	1.207152509	1.993626284	3.140260493	0.003031521	0.068650254	-1.783538905	up	2.518339401
IL10RA	1.04640477	4.482560844	3.133777044	0.003086542	0.069325979	-1.79941832	up	2.510527797
LY75-CD302	2.611599376	-1.509824229	3.119590285	0.003210239	0.070614197	-1.834095145	up	2.49346266
AQP9	1.576535584	2.330535425	3.108662429	0.003308691	0.071628487	-1.860740633	up	2.480343787
MMP8	1.262728252	-1.349972958	3.104872304	0.003343497	0.071733545	-1.869968742	up	2.475799086
PLCB2	1.079777939	3.087614927	3.104051672	0.003351078	0.071735539	-1.871965889	up	2.474815437
SLC7A7	1.087267711	3.347739319	3.100791412	0.003381358	0.071989842	-1.879897075	up	2.470908811
UGT1A7	1.525619886	-1.852379665	3.100749923	0.003381745	0.071989842	-1.87999797	up	2.47085911
P2RX6	1.102375108	1.802595998	3.09897731	0.003398318	0.072239368	-1.884307992	up	2.468735937
AOAH	1.020279931	2.265640887	3.052560534	0.003860504	0.076240247	-1.996624667	up	2.413356002
RP11-54A9.1	1.171385121	-1.207255273	3.050595582	0.003881317	0.076425647	-2.001356073	up	2.411020875
PLB1	1.146125108	1.503293672	3.034765837	0.004052876	0.077697648	-2.039402854	up	2.392236675
FPR3	1.255712478	3.789248242	3.020558544	0.00421289	0.079123671	-2.073444076	up	2.375419857
BUB1	1.02380491	-0.960459708	3.00969894	0.004339177	0.080400671	-2.09939608	up	2.362592628
ITGAM	1.017415213	4.688326122	2.987950828	0.004602832	0.082959234	-2.151190707	up	2.336974841
LINC00184	1.067971576	-0.861273661	2.974288609	0.004776059	0.085008125	-2.18360565	up	2.320930286
HAPLN4	1.014381729	-2.491703624	2.956178469	0.0050151	0.087032878	-2.226426789	up	2.29972042
TACSTD2	1.006319444	-0.922325581	2.952388511	0.00506652	0.08734264	-2.235366779	up	2.295290211
RP11-20G13.3	1.166565999	-2.818769605	2.942773979	0.005199186	0.08799577	-2.258012911	up	2.284064613
CTSS	1.156487134	6.035708491	2.938101831	0.005264821	0.088530152	-2.269000461	up	2.278616401
TOP2A	1.30648202	0.52414278	2.934068657	0.005322101	0.088668585	-2.278476228	up	2.273916899
RTN4R	1.047251561	-1.673055706	2.932517946	0.005344279	0.088713871	-2.282117308	up	2.272110882
HLA-DQB2	1.224521695	0.998093564	2.920944291	0.005512551	0.090269199	-2.309252803	up	2.258647388
LILRA3	1.209867033	-1.001638724	2.912926648	0.005632008	0.091057919	-2.3280099	up	2.249336766
C11orf45	1.019959894	0.977176852	2.894538306	0.005915162	0.093197857	-2.370901589	up	2.228033337
DEFB1	1.170380599	-0.983263926	2.892993968	0.005939537	0.093275079	-2.374495719	up	2.22624738
AADACL3	1.054235034	-1.215029746	2.884636052	0.006073087	0.094290343	-2.393925171	up	2.216590464
FCGR2B	1.051264535	4.557785289	2.882656777	0.006105121	0.094500248	-2.398520921	up	2.214305708
IQGAP2	1.080793497	4.84075987	2.872688495	0.00626886	0.095977987	-2.421634999	up	2.202811401
C3AR1	1.135677756	3.584131963	2.870200421	0.006310363	0.096077139	-2.427395998	up	2.199945688
PROK1	1.168304802	-0.881427799	2.851099109	0.006637604	0.09800618	-2.471513744	up	2.177988664
CCR5	1.38726798	0.093764197	2.838670401	0.006858935	0.099704351	-2.500114659	up	2.163743315
CXorf21	1.093491064	1.087090319	2.781078535	0.007976912	0.107890622	-2.631547773	up	2.098165216
MERTK	1.045777347	3.142522985	2.777489804	0.008051883	0.108222041	-2.639677445	up	2.094102551
SFRP4	1.019324397	5.55197404	2.770858743	0.00819213	0.109070896	-2.654680208	up	2.086603162
C5AR1	1.048693745	4.57242834	2.735257093	0.00898454	0.112860858	-2.734809258	up	2.046504138
CLEC7A	1.027056417	1.856930773	2.719341978	0.00936119	0.115190137	-2.770398985	up	2.028668931
CD180	1.057811154	1.345224446	2.717359935	0.009409105	0.115557075	-2.774821224	up	2.026451698
HMOX1	1.017728521	5.257447269	2.705417279	0.009702632	0.116913667	-2.801419811	up	2.013110432
OSM	1.144123331	0.368250406	2.689952038	0.010095286	0.119458345	-2.83574286	up	1.995881393
CD53	1.085252207	3.618450514	2.687087317	0.010169607	0.119718746	-2.842085675	up	1.99269584
C4B	1.050456772	1.839451055	2.681855942	0.010306629	0.12030647	-2.853656356	up	1.986883338
SIGLEC14	1.01326685	0.823599243	2.671244556	0.010589803	0.122094836	-2.877078012	up	1.975112123
KYNU	1.109121985	1.222660898	2.615315623	0.012204144	0.13172912	-2.999442844	up	1.913492688
ST18	1.099096953	-1.887769064	2.610575355	0.012350853	0.132269423	-3.009729473	up	1.908303036
GS1-600G8.5	1.045163921	-2.831895619	2.601061735	0.012650184	0.13405137	-3.030334357	up	1.897903154
GAL	1.029256568	-2.089551109	2.594268365	0.012867977	0.135015094	-3.045014741	up	1.890489741
CLEC5A	1.139274332	-1.810862628	2.502828726	0.016152698	0.151589308	-3.239910779	up	1.79175492
ERAP2	1.164080534	4.046690103	2.485422679	0.016858365	0.153731276	-3.276431853	up	1.773184552
CTD-2370N5.3	1.510912737	-0.662195782	2.485211067	0.016867114	0.153737882	-3.2768747	up	1.772959231
FBN2	1.174208387	-0.919515955	2.408084608	0.020344273	0.168498395	-3.436413199	up	1.691557823
FAM110C	1.089364503	-0.430900487	2.398584048	0.020814641	0.170342714	-3.455805215	up	1.681631083
CLEC12A	1.152207957	-0.745132504	2.371872159	0.022190123	0.174380873	-3.510018172	up	1.653840287
FOSL1	1.152871178	1.011330449	2.365469523	0.022531738	0.175767736	-3.522944349	up	1.647205316
AS3MT	1.693813254	-1.328804759	2.353946935	0.023158461	0.177650832	-3.546140285	up	1.635290302
RGS1	1.316650517	3.086763115	2.350391912	0.023354959	0.178471375	-3.553279458	up	1.631620889
VNN1	1.078481105	1.918007031	2.327347953	0.024665382	0.183377594	-3.59935651	up	1.60791215
GPR183	1.032972384	3.387847485	2.275322838	0.027869002	0.194456671	-3.702098668	up	1.55487858
HLA-DQA2	1.428146533	1.256292591	2.274487291	0.027923352	0.194456671	-3.703734115	up	1.554032445
MXRA5	1.068853898	7.080021633	2.270517987	0.028182838	0.194933418	-3.711497021	up	1.550015274
ARHGDIG	1.186610142	1.062101136	2.239774638	0.030266498	0.202117753	-3.771265556	up	1.519037828
HIST1H2AJ	1.024090224	-1.380484045	2.235353785	0.03057713	0.203184241	-3.779807922	up	1.514603287
MRC1	1.878056901	3.241054624	2.173148393	0.03525799	0.219748808	-3.898598564	up	1.452742446
DRD1	1.033773148	-1.549534884	2.166192822	0.035818868	0.221658166	-3.911716555	up	1.445888149
CTD-2616J11.11	1.075520564	-2.527303948	2.141242747	0.037896053	0.226794648	-3.958496334	up	1.421406023
NAALAD2	-1.181432494	3.576527853	-5.654135847	1.12E-06	0.002686979	5.345603446	down	5.950018609	NAALAD2
PRTG	-1.027077412	1.674058951	-5.069134907	7.86E-06	0.005579523	3.578773023	down	5.104411992	PRTG
C1orf185	-1.162954619	-2.271717144	-4.817916647	1.79E-05	0.007294485	2.830704738	down	4.746428797	C1orf185
NCAM2	-1.13622416	1.087923202	-4.812063853	1.83E-05	0.007294485	2.813382464	down	4.738136957	NCAM2
COL6A6	-1.592051034	3.50763656	-4.6872576	2.74E-05	0.008344962	2.445304504	down	4.561904554	COL6A6
EFCAB1	-1.02179775	-3.042022715	-4.659033168	3.00E-05	0.008915961	2.362428997	down	4.52221205
SYT17	-1.301437877	1.954751217	-4.44463707	5.99E-05	0.011703024	1.737792939	down	4.222848672
KLHL32	-1.094521156	-1.245811249	-4.339429458	8.37E-05	0.013420167	1.434764785	down	4.077458085
SLC6A2	-1.015377099	-0.188877772	-4.265151122	0.000105812	0.015128681	1.222356704	down	3.975466966
CSRP2	-1.044472168	3.294088697	-4.208572099	0.000126426	0.016089553	1.061466132	down	3.898163286
SH3GL2	-1.066329942	-2.094737696	-4.206692756	0.000127174	0.016089553	1.056135804	down	3.895601421
CDKN2C	-1.060884205	5.624553813	-4.184157442	0.000136486	0.016615178	0.99229028	down	3.864911887
CA3	-1.649081072	4.358702001	-4.097980736	0.000178618	0.018344749	0.749376603	down	3.74807459
FAT3	-1.536139912	2.991965928	-4.062553269	0.000199393	0.019482215	0.650101929	down	3.700289694
AQP6	-1.072705911	-2.794380746	-4.038870326	0.000214571	0.019989053	0.583935065	down	3.668428665
STOX1	-1.6011243	3.703501893	-4.03059851	0.000220132	0.0200834	0.560862582	down	3.657316298
KCNK12	-1.002295166	-1.311230395	-4.005936528	0.000237556	0.02059425	0.49219089	down	3.624234576
RP11-789C1.1	-1.347046727	-2.365035154	-3.998936599	0.00024274	0.020761869	0.472731868	down	3.614858365
SCAND3	-1.208342754	-0.339475392	-3.954646726	0.00027818	0.022393488	0.349948563	down	3.555674127
MKX	-1.150061908	1.620789616	-3.875460246	0.000354422	0.02451397	0.131916854	down	3.45047941
APOB	-1.184701766	6.224634938	-3.826351386	0.000411476	0.026654704	-0.002300938	down	3.385654972
RP11-387H17.4	-1.486071813	-1.198391022	-3.816359517	0.000424126	0.026818183	-0.029513121	down	3.372505356
SLC2A4	-1.151508398	6.17355868	-3.81252458	0.00042908	0.026865154	-0.039948562	down	3.367462072
TF	-1.436696813	6.579632234	-3.797178695	0.000449468	0.027587611	-0.081658136	down	3.347301044
AGBL4	-1.099772556	-0.457466198	-3.787721891	0.000462495	0.027777238	-0.10732222	down	3.3348931
PEX5L	-1.034801626	0.091846944	-3.752744478	0.000513915	0.029275925	-0.201981999	down	3.289108705
WNT5A	-1.034351583	1.498931855	-3.677349919	0.000644152	0.031644381	-0.404583033	down	3.191011622
GCK	-1.160332418	-2.174445646	-3.619084378	0.000765998	0.034531204	-0.559762387	down	3.115772192
C12orf39	-1.636195898	4.721814494	-3.578326311	0.000864081	0.03600386	-0.667568099	down	3.063445305
CECR2	-1.504424526	0.74642239	-3.502023009	0.001080989	0.040793326	-0.867686725	down	2.966178661
SLC27A2	-1.824509313	0.418934559	-3.471577185	0.001181334	0.042560977	-0.946899106	down	2.927627204
IGDCC4	-1.058833979	2.101749594	-3.412826998	0.001400668	0.046508501	-1.098694568	down	2.85366468
MOGAT1	-1.076880652	-0.587452677	-3.405216131	0.001431775	0.047052121	-1.118255421	down	2.844125078
RP11-324E6.6	-1.048845823	-0.412879935	-3.391203939	0.001490777	0.048003007	-1.154205386	down	2.826587431
SFT2D3	-2.288298342	-1.918742564	-3.308069322	0.001891355	0.054327554	-1.365785892	down	2.723226853
RP11-82L18.4	-1.018551626	-1.18757166	-3.294409709	0.00196626	0.055562808	-1.400264647	down	2.706358958
CTB-50L17.14	-1.180212371	1.271254732	-3.175102933	0.002751345	0.065168587	-1.697862577	down	2.560455004
SLC16A9	-1.154824505	-0.382593294	-3.174391135	0.002756815	0.065168587	-1.699618553	down	2.559592349
FASN	-1.221561962	11.29844511	-3.151834012	0.002935597	0.067518736	-1.75514333	down	2.532303535
RP11-475I24.3	-1.240234173	-1.973504597	-3.130771821	0.003112364	0.069523048	-1.806772015	down	2.506909646
CPNE4	-1.020977336	-1.179472688	-3.087846586	0.003504146	0.073212581	-1.911337099	down	2.455417781
CAPN6	-1.045198105	1.611852353	-3.045488457	0.003935907	0.07679805	-2.013644595	down	2.404955173
RORC	-1.16896264	0.078718226	-3.022616018	0.004189356	0.079007293	-2.068520525	down	2.377852761
DLGAP2	-1.164433947	-0.920843699	-3.021423055	0.004202986	0.079123671	-2.071375554	down	2.376442013
CETP	-1.204034507	0.665540833	-2.958271681	0.00498691	0.086771879	-2.22148602	down	2.302168501
BMP3	-1.818379899	1.896184424	-2.949312336	0.005108619	0.087775374	-2.242617612	down	2.29169652
GYS2	-1.382772125	2.427917793	-2.881387299	0.00612575	0.094571511	-2.401467476	down	2.212840729
PRUNE2	-1.015865902	4.476687399	-2.878553142	0.006172039	0.095056348	-2.408042677	down	2.20957133
NDRG4	-1.161093615	1.448012439	-2.87629253	0.006209194	0.095398516	-2.413284202	down	2.206964763
PNPLA3	-1.244981158	1.9744159	-2.863240459	0.00642782	0.097045398	-2.443493851	down	2.191936268
TDRD12	-1.034362888	-1.292717685	-2.818666239	0.007229623	0.102525787	-2.545972587	down	2.140884379
GSDMB	-1.126612834	2.996371011	-2.763426173	0.008352015	0.10990128	-2.671467323	down	2.078208712
CTC-479C5.17	-1.500409399	-1.647560844	-2.745268118	0.008754843	0.111942401	-2.712349136	down	2.057751649
UPP2	-1.006357127	-1.115459708	-2.694556385	0.00997688	0.118504054	-2.825538441	down	2.001005263
RORB	-1.285060024	1.862963764	-2.678244643	0.010402208	0.12091366	-2.86163458	down	1.982874472
TRIM55	-1.224811585	-1.358631693	-2.676217049	0.010456228	0.121339113	-2.866110723	down	1.980624949
GPR37	-1.138116656	-0.2397404	-2.665428968	0.010748017	0.122791443	-2.889886682	down	1.968671673
FCN2	-1.106164944	-0.235905895	-2.630241523	0.011752565	0.129247982	-2.966966241	down	1.929867333
ELOVL6	-1.382841301	4.834291509	-2.59722905	0.01277264	0.134658718	-3.038620114	down	1.893719339
DKFZP779J2370	-1.19276109	-3.290411033	-2.516864345	0.015603352	0.14813906	-3.21032546	down	1.806782092
AL358113.1	-1.507175657	-0.908277447	-2.482767943	0.016968419	0.154074854	-3.281985493	down	1.770358617
MUSTN1	-1.108722545	-2.186392645	-2.38880745	0.021308892	0.171825361	-3.475700409	down	1.671439136
SNORD3B-2	-1.363593885	2.787917793	-2.383799836	0.021566123	0.173098581	-3.485867074	down	1.666227919
SPTB	-1.024847115	2.813875068	-2.348971873	0.023433867	0.178801058	-3.556128876	down	1.630156039
UGT2B4	-1.09933624	-1.295789616	-2.345290875	0.023639526	0.179499504	-3.563508972	down	1.626361232
RP5-828H9.1	-1.02041236	-2.591508924	-2.290201511	0.026916861	0.191393189	-3.672898278	down	1.56997559
DCX	-1.039527616	-0.053315306	-2.287237245	0.027104205	0.191832087	-3.678727585	down	1.566963331
S100A1	-1.161579996	3.020127096	-2.271710242	0.028104672	0.194810928	-3.709166391	down	1.551221484
RP11-1084J3.4	-1.506035745	0.517198486	-2.225773513	0.031260027	0.205528775	-3.798274461	down	1.505010657
MAGED4B	-1.215656492	-0.808747972	-2.153438638	0.036867808	0.223882829	-3.935683728	down	1.433352689
NPIPA2	-1.029282677	-0.039048134	-2.125508126	0.039259881	0.230662282	-3.987775257	down	1.406051024
SPECC1L-ADORA2A	-1.179377961	0.423610059	-2.116569965	0.040053664	0.23264646	-4.004330319	down	1.397357745
SEL1L2	-1.025565515	0.704405084	-2.022132151	0.049338507	0.257498353	-4.175794406	down	1.306813997
