# Supplementary material for: Identification of Metabolism-Related Proteins as Biomarkers of Insulin Resistance and Potential Mechanisms of m6A Modification
Source: Nutrients. 2023 Apr 11;15(8):1839. doi: 10.3390/nu15081839 (PMC10146912; doi:10.3390/nu15081839)
Supplement: Supplementary file 1 [file nutrients-15-01839-s001.zip › supplementary material/Supplement2-69 differentially expressed genes of MP-DEGs.xlsx]

## Sheet: dif
gene	logFC	AveExpr	t	P.Value	adj.P.Val	B	change	logP
SLC6A2	-1.01538	-0.188878	-4.26515	0.000105812	0.0151287	1.22236	down	3.97547
CA3	-1.64908	4.3587	-4.09798	0.000178618	0.0183447	0.749377	down	3.74807
AQP6	-1.07271	-2.79438	-4.03887	0.000214571	0.0199891	0.583935	down	3.66843
APOB	-1.1847	6.22463	-3.82635	0.000411476	0.0266547	-0.00230094	down	3.38565
SLC2A4	-1.15151	6.17356	-3.81252	0.00042908	0.0268652	-0.0399486	down	3.36746
GCK	-1.16033	-2.17445	-3.61908	0.000765998	0.0345312	-0.559762	down	3.11577
SLC27A2	-1.82451	0.418935	-3.47158	0.00118133	0.042561	-0.946899	down	2.92763
MOGAT1	-1.07688	-0.587453	-3.40522	0.00143177	0.0470521	-1.11826	down	2.84413
SLC16A9	-1.15482	-0.382593	-3.17439	0.00275682	0.0651686	-1.69962	down	2.55959
FASN	-1.22156	11.2984	-3.15183	0.0029356	0.0675187	-1.75514	down	2.5323
GYS2	-1.38277	2.42792	-2.88139	0.00612575	0.0945715	-2.40147	down	2.21284
PNPLA3	-1.24498	1.97442	-2.86324	0.00642782	0.0970454	-2.44349	down	2.19194
UPP2	-1.00636	-1.11546	-2.69456	0.00997688	0.118504	-2.82554	down	2.00101
ELOVL6	-1.38284	4.83429	-2.59723	0.0127726	0.134659	-3.03862	down	1.89372
UGT2B4	-1.09934	-1.29579	-2.34529	0.0236395	0.1795	-3.56351	down	1.62636
ABCC3	1.99758	3.14193	6.19851	1.8e-07	0.00127085	7.00346	up	6.74515
MATK	2.56777	0.689651	6.16845	1.99e-07	0.00127085	6.91187	up	6.70116
CHI3L1	2.81823	3.60253	5.44981	2.22e-06	0.00354814	4.72564	up	5.65319
SDS	2.47717	0.437891	5.3154	3.48e-06	0.00389516	4.31924	up	5.4587
ACP5	2.15108	3.71354	5.14959	6.03e-06	0.00502131	3.82	up	5.21983
IL4I1	1.86173	-0.164697	5.08551	7.45e-06	0.00554001	3.62781	up	5.12787
PLA2G7	2.55005	1.67369	5.02489	9.1e-06	0.00622474	3.44644	up	5.04109
SLC29A3	1.10989	1.91864	4.70652	2.58e-05	0.00834496	2.50195	up	4.58903
ATP6V0D2	1.84894	-0.38374	4.64899	3.1e-05	0.00891996	2.33298	up	4.5081
SLC9A7	1.26332	1.23734	4.58477	3.82e-05	0.0100223	2.14506	up	4.41808
HCST	1.1816	0.798099	4.39443	7.03e-05	0.012698	1.59287	up	4.15333
CHIT1	2.42786	2.23528	4.17741	0.0001394	0.0166923	0.973205	up	3.85574
SLC28A3	2.13859	-1.58231	4.16091	0.000146789	0.0170219	0.926555	up	3.83331
USP2	1.25088	0.835627	4.09548	0.00018001	0.0183447	0.742371	up	3.7447
CYP2S1	1.35556	-0.49219	4.09276	0.000181539	0.0184027	0.734738	up	3.74103
FBP1	1.06031	3.59163	4.04032	0.000213608	0.0199891	0.587992	up	3.67038
GALNT6	1.23519	1.20475	3.92201	0.000307453	0.023752	0.259852	up	3.51222
PTPN7	1.02999	0.486655	3.91465	0.000314456	0.0238129	0.23958	up	3.50244
PDE6G	1.06907	-2.04021	3.84553	0.000388216	0.0255596	0.0500101	up	3.41093
HSD11B1	1.12916	3.97426	3.83087	0.000405874	0.0264495	0.0100206	up	3.39161
CHST13	1.34558	-2.02021	3.81905	0.000420683	0.0268182	-0.0221876	up	3.37605
HK3	1.40751	2.04203	3.80686	0.000436493	0.02689	-0.0553416	up	3.36002
UBE2C	1.08607	-1.88977	3.72799	0.000553598	0.0297097	-0.268731	up	3.25681
RRM2	1.46755	-0.0407977	3.72514	0.00055834	0.0297146	-0.276384	up	3.2531
TGM5	1.0329	-2.27373	3.70257	0.000597399	0.0304068	-0.337032	up	3.22374
SLCO2B1	1.33524	5.32138	3.67437	0.0006499	0.0317639	-0.412545	up	3.18715
SLC6A12	1.25174	-1.58111	3.65694	0.000684547	0.0323328	-0.459085	up	3.1646
ALOX5	1.17559	2.75295	3.65648	0.000685492	0.0323328	-0.460321	up	3.164
PIK3R5	1.30906	3.27907	3.59951	0.000811697	0.035445	-0.611623	up	3.09061
LIPA	1.07386	7.09498	3.57015	0.000885168	0.0366284	-0.689129	up	3.05297
B3GNT7	1.15777	1.27518	3.55519	0.000925012	0.037348	-0.728492	up	3.03385
KMO	1.3366	0.121744	3.53074	0.000993848	0.0387015	-0.792631	up	3.00268
RPS6KA1	1.2416	3.22236	3.48573	0.00113364	0.0418485	-0.91013	up	2.94553
NUP210	1.07592	1.79313	3.41993	0.00137222	0.0462139	-1.08042	up	2.86258
PIK3R6	1.13075	-0.353789	3.36027	0.00162935	0.0502823	-1.23328	up	2.78799
HS3ST2	1.68004	0.99106	3.34497	0.00170232	0.051281	-1.27223	up	2.76896
SLC16A6	1.2664	0.585487	3.33585	0.00174728	0.0518208	-1.29541	up	2.75764
ALOX15B	1.96524	-0.481109	3.21693	0.0024473	0.0618573	-1.59426	up	2.61131
DHRS9	1.33465	1.60246	3.18542	0.00267323	0.0643422	-1.6724	up	2.57296
AQP9	1.57654	2.33054	3.10866	0.00330869	0.0716285	-1.86074	up	2.48034
PLCB2	1.07978	3.08761	3.10405	0.00335108	0.0717355	-1.87197	up	2.47482
SLC7A7	1.08727	3.34774	3.10079	0.00338136	0.0719898	-1.8799	up	2.47091
UGT1A7	1.52562	-1.85238	3.10075	0.00338174	0.0719898	-1.88	up	2.47086
AOAH	1.02028	2.26564	3.05256	0.0038605	0.0762402	-1.99662	up	2.41336
PLB1	1.14613	1.50329	3.03477	0.00405288	0.0776976	-2.0394	up	2.39224
BUB1	1.0238	-0.96046	3.0097	0.00433918	0.0804007	-2.0994	up	2.36259
CTSS	1.15649	6.03571	2.9381	0.00526482	0.0885302	-2.269	up	2.27862
MERTK	1.04578	3.14252	2.77749	0.00805188	0.108222	-2.63968	up	2.0941
HMOX1	1.01773	5.25745	2.70542	0.00970263	0.116914	-2.80142	up	2.01311
KYNU	1.10912	1.22266	2.61532	0.0122041	0.131729	-2.99944	up	1.91349
FOSL1	1.15287	1.01133	2.36547	0.0225317	0.175768	-3.52294	up	1.64721
AS3MT	1.69381	-1.3288	2.35395	0.0231585	0.177651	-3.54614	up	1.63529
VNN1	1.07848	1.91801	2.32735	0.0246654	0.183378	-3.59936	up	1.60791
FGR	1.3808	3.31036	4.14854	0.000152572	0.01723	0.891664	up	3.81653

## Sheet: down
gene	logFC	AveExpr	t	P.Value	adj.P.Val	B	change	logP
SLC6A2	-1.01538	-0.188878	-4.26515	0.000105812	0.0151287	1.22236	down	3.97547
CA3	-1.64908	4.3587	-4.09798	0.000178618	0.0183447	0.749377	down	3.74807
AQP6	-1.07271	-2.79438	-4.03887	0.000214571	0.0199891	0.583935	down	3.66843
APOB	-1.1847	6.22463	-3.82635	0.000411476	0.0266547	-0.00230094	down	3.38565
SLC2A4	-1.15151	6.17356	-3.81252	0.00042908	0.0268652	-0.0399486	down	3.36746
GCK	-1.16033	-2.17445	-3.61908	0.000765998	0.0345312	-0.559762	down	3.11577
SLC27A2	-1.82451	0.418935	-3.47158	0.00118133	0.042561	-0.946899	down	2.92763
MOGAT1	-1.07688	-0.587453	-3.40522	0.00143177	0.0470521	-1.11826	down	2.84413
SLC16A9	-1.15482	-0.382593	-3.17439	0.00275682	0.0651686	-1.69962	down	2.55959
FASN	-1.22156	11.2984	-3.15183	0.0029356	0.0675187	-1.75514	down	2.5323
GYS2	-1.38277	2.42792	-2.88139	0.00612575	0.0945715	-2.40147	down	2.21284
PNPLA3	-1.24498	1.97442	-2.86324	0.00642782	0.0970454	-2.44349	down	2.19194
UPP2	-1.00636	-1.11546	-2.69456	0.00997688	0.118504	-2.82554	down	2.00101
ELOVL6	-1.38284	4.83429	-2.59723	0.0127726	0.134659	-3.03862	down	1.89372
UGT2B4	-1.09934	-1.29579	-2.34529	0.0236395	0.1795	-3.56351	down	1.62636

## Sheet: up
gene	logFC	AveExpr	t	P.Value	adj.P.Val	B	change	logP
ABCC3	1.99758	3.14193	6.19851	1.8e-07	0.00127085	7.00346	up	6.74515
MATK	2.56777	0.689651	6.16845	1.99e-07	0.00127085	6.91187	up	6.70116
CHI3L1	2.81823	3.60253	5.44981	2.22e-06	0.00354814	4.72564	up	5.65319
SDS	2.47717	0.437891	5.3154	3.48e-06	0.00389516	4.31924	up	5.4587
ACP5	2.15108	3.71354	5.14959	6.03e-06	0.00502131	3.82	up	5.21983
IL4I1	1.86173	-0.164697	5.08551	7.45e-06	0.00554001	3.62781	up	5.12787
PLA2G7	2.55005	1.67369	5.02489	9.1e-06	0.00622474	3.44644	up	5.04109
SLC29A3	1.10989	1.91864	4.70652	2.58e-05	0.00834496	2.50195	up	4.58903
ATP6V0D2	1.84894	-0.38374	4.64899	3.1e-05	0.00891996	2.33298	up	4.5081
SLC9A7	1.26332	1.23734	4.58477	3.82e-05	0.0100223	2.14506	up	4.41808
HCST	1.1816	0.798099	4.39443	7.03e-05	0.012698	1.59287	up	4.15333
CHIT1	2.42786	2.23528	4.17741	0.0001394	0.0166923	0.973205	up	3.85574
SLC28A3	2.13859	-1.58231	4.16091	0.000146789	0.0170219	0.926555	up	3.83331
FGR	1.3808	3.31036	4.14854	0.000152572	0.01723	0.891664	up	3.81653
USP2	1.25088	0.835627	4.09548	0.00018001	0.0183447	0.742371	up	3.7447
CYP2S1	1.35556	-0.49219	4.09276	0.000181539	0.0184027	0.734738	up	3.74103
FBP1	1.06031	3.59163	4.04032	0.000213608	0.0199891	0.587992	up	3.67038
GALNT6	1.23519	1.20475	3.92201	0.000307453	0.023752	0.259852	up	3.51222
PTPN7	1.02999	0.486655	3.91465	0.000314456	0.0238129	0.23958	up	3.50244
PDE6G	1.06907	-2.04021	3.84553	0.000388216	0.0255596	0.0500101	up	3.41093
HSD11B1	1.12916	3.97426	3.83087	0.000405874	0.0264495	0.0100206	up	3.39161
CHST13	1.34558	-2.02021	3.81905	0.000420683	0.0268182	-0.0221876	up	3.37605
HK3	1.40751	2.04203	3.80686	0.000436493	0.02689	-0.0553416	up	3.36002
UBE2C	1.08607	-1.88977	3.72799	0.000553598	0.0297097	-0.268731	up	3.25681
RRM2	1.46755	-0.0407977	3.72514	0.00055834	0.0297146	-0.276384	up	3.2531
TGM5	1.0329	-2.27373	3.70257	0.000597399	0.0304068	-0.337032	up	3.22374
SLCO2B1	1.33524	5.32138	3.67437	0.0006499	0.0317639	-0.412545	up	3.18715
SLC6A12	1.25174	-1.58111	3.65694	0.000684547	0.0323328	-0.459085	up	3.1646
ALOX5	1.17559	2.75295	3.65648	0.000685492	0.0323328	-0.460321	up	3.164
PIK3R5	1.30906	3.27907	3.59951	0.000811697	0.035445	-0.611623	up	3.09061
LIPA	1.07386	7.09498	3.57015	0.000885168	0.0366284	-0.689129	up	3.05297
B3GNT7	1.15777	1.27518	3.55519	0.000925012	0.037348	-0.728492	up	3.03385
KMO	1.3366	0.121744	3.53074	0.000993848	0.0387015	-0.792631	up	3.00268
RPS6KA1	1.2416	3.22236	3.48573	0.00113364	0.0418485	-0.91013	up	2.94553
NUP210	1.07592	1.79313	3.41993	0.00137222	0.0462139	-1.08042	up	2.86258
PIK3R6	1.13075	-0.353789	3.36027	0.00162935	0.0502823	-1.23328	up	2.78799
HS3ST2	1.68004	0.99106	3.34497	0.00170232	0.051281	-1.27223	up	2.76896
SLC16A6	1.2664	0.585487	3.33585	0.00174728	0.0518208	-1.29541	up	2.75764
ALOX15B	1.96524	-0.481109	3.21693	0.0024473	0.0618573	-1.59426	up	2.61131
DHRS9	1.33465	1.60246	3.18542	0.00267323	0.0643422	-1.6724	up	2.57296
AQP9	1.57654	2.33054	3.10866	0.00330869	0.0716285	-1.86074	up	2.48034
PLCB2	1.07978	3.08761	3.10405	0.00335108	0.0717355	-1.87197	up	2.47482
SLC7A7	1.08727	3.34774	3.10079	0.00338136	0.0719898	-1.8799	up	2.47091
UGT1A7	1.52562	-1.85238	3.10075	0.00338174	0.0719898	-1.88	up	2.47086
AOAH	1.02028	2.26564	3.05256	0.0038605	0.0762402	-1.99662	up	2.41336
PLB1	1.14613	1.50329	3.03477	0.00405288	0.0776976	-2.0394	up	2.39224
BUB1	1.0238	-0.96046	3.0097	0.00433918	0.0804007	-2.0994	up	2.36259
CTSS	1.15649	6.03571	2.9381	0.00526482	0.0885302	-2.269	up	2.27862
MERTK	1.04578	3.14252	2.77749	0.00805188	0.108222	-2.63968	up	2.0941
HMOX1	1.01773	5.25745	2.70542	0.00970263	0.116914	-2.80142	up	2.01311
KYNU	1.10912	1.22266	2.61532	0.0122041	0.131729	-2.99944	up	1.91349
FOSL1	1.15287	1.01133	2.36547	0.0225317	0.175768	-3.52294	up	1.64721
AS3MT	1.69381	-1.3288	2.35395	0.0231585	0.177651	-3.54614	up	1.63529
VNN1	1.07848	1.91801	2.32735	0.0246654	0.183378	-3.59936	up	1.60791
