# Supplementary material for: Identification of Metabolism-Related Proteins as Biomarkers of Insulin Resistance and Potential Mechanisms of m6A Modification
Source: Nutrients. 2023 Apr 11;15(8):1839. doi: 10.3390/nu15081839 (PMC10146912; doi:10.3390/nu15081839)
Supplement: Supplementary file 1 [file nutrients-15-01839-s001.zip › supplementary material/Supplement3-The GO and KEGG of MP-DEGs.xlsx]

## Sheet: GO
ONTOLOGY	ID	Description	GeneRatio	BgRatio	pvalue	p.adjust	qvalue	geneID	Count
BP	GO:0072330	monocarboxylic acid biosynthetic process	8/65	214/18723	7.37345e-07	0.000618112	0.00047646	SLC27A2/FASN/ELOVL6/SDS/ALOX5/KMO/ALOX15B/DHRS9	8
BP	GO:0046394	carboxylic acid biosynthetic process	9/65	314/18723	1.31213e-06	0.000618112	0.00047646	SLC27A2/FASN/ELOVL6/SDS/ALOX5/KMO/ALOX15B/DHRS9/KYNU	9
BP	GO:0016053	organic acid biosynthetic process	9/65	316/18723	1.3828e-06	0.000618112	0.00047646	SLC27A2/FASN/ELOVL6/SDS/ALOX5/KMO/ALOX15B/DHRS9/KYNU	9
BP	GO:0015718	monocarboxylic acid transport	6/65	111/18723	2.35516e-06	0.000665607	0.00051307	SLC16A9/ABCC3/SLCO2B1/SLC6A12/SLC16A6/AQP9	6
BP	GO:0001676	long-chain fatty acid metabolic process	6/65	112/18723	2.48175e-06	0.000665607	0.00051307	SLC27A2/PNPLA3/ELOVL6/CYP2S1/ALOX5/ALOX15B	6
BP	GO:0046942	carboxylic acid transport	8/65	273/18723	4.5347e-06	0.0010135	0.000781241	SLC16A9/ABCC3/SLCO2B1/SLC6A12/KMO/SLC16A6/AQP9/SLC7A7	8
BP	GO:0006568	tryptophan metabolic process	3/65	11/18723	6.45987e-06	0.00123753	0.000953924	IL4I1/KMO/KYNU	3
BP	GO:0034754	cellular hormone metabolic process	6/65	137/18723	7.96858e-06	0.00133573	0.00102963	UGT2B4/IL4I1/CYP2S1/DHRS9/UGT1A7/PLB1	6
BP	GO:0006586	indolalkylamine metabolic process	3/65	13/18723	1.11416e-05	0.0016601	0.00127966	IL4I1/KMO/KYNU	3
BP	GO:0016042	lipid catabolic process	8/65	320/18723	1.44407e-05	0.0019365	0.00149271	APOB/SLC27A2/PNPLA3/PLA2G7/HSD11B1/LIPA/PLCB2/AOAH	8
BP	GO:0009074	aromatic amino acid family catabolic process	3/65	16/18723	2.16538e-05	0.00263979	0.00203484	IL4I1/KMO/KYNU	3
BP	GO:0015711	organic anion transport	8/65	354/18723	2.97816e-05	0.00332809	0.0025654	SLC16A9/ABCC3/SLCO2B1/SLC6A12/KMO/SLC16A6/AQP9/SLC7A7	8
BP	GO:0044282	small molecule catabolic process	8/65	376/18723	4.56525e-05	0.00438881	0.00338303	GCK/SLC27A2/UPP2/SDS/IL4I1/HK3/KMO/KYNU	8
BP	GO:0009117	nucleotide metabolic process	9/65	489/18723	4.58191e-05	0.00438881	0.00338303	GCK/FASN/UPP2/ELOVL6/FBP1/HK3/RRM2/KMO/KYNU	9
BP	GO:0006753	nucleoside phosphate metabolic process	9/65	497/18723	5.19452e-05	0.0043981	0.00339019	GCK/FASN/UPP2/ELOVL6/FBP1/HK3/RRM2/KMO/KYNU	9
BP	GO:0044262	cellular carbohydrate metabolic process	7/65	283/18723	5.50898e-05	0.0043981	0.00339019	GCK/MOGAT1/GYS2/FBP1/HK3/B3GNT7/AOAH	7
BP	GO:0042430	indole-containing compound metabolic process	3/65	22/18723	5.86676e-05	0.0043981	0.00339019	IL4I1/KMO/KYNU	3
BP	GO:0006631	fatty acid metabolic process	8/65	390/18723	5.90349e-05	0.0043981	0.00339019	SLC27A2/FASN/PNPLA3/ELOVL6/CYP2S1/ALOX5/ALOX15B/AOAH	8
BP	GO:0016051	carbohydrate biosynthetic process	6/65	202/18723	7.12206e-05	0.00502667	0.00387472	GCK/GYS2/SDS/FBP1/CHST13/B3GNT7	6
BP	GO:0015849	organic acid transport	7/65	303/18723	8.45742e-05	0.0056707	0.00437115	SLC27A2/ABCC3/SLCO2B1/SLC6A12/KMO/AQP9/SLC7A7	7
BP	GO:0042445	hormone metabolic process	6/65	218/18723	0.000108367	0.0064168	0.00494626	UGT2B4/IL4I1/CYP2S1/DHRS9/UGT1A7/PLB1	6
BP	GO:0018904	ether metabolic process	3/65	27/18723	0.000110057	0.0064168	0.00494626	FASN/PLA2G7/ALOX5	3
BP	GO:0042402	cellular biogenic amine catabolic process	3/65	27/18723	0.000110057	0.0064168	0.00494626	IL4I1/KMO/KYNU	3
BP	GO:0008202	steroid metabolic process	7/65	319/18723	0.000116503	0.00650962	0.00501781	APOB/SLC27A2/UGT2B4/HSD11B1/LIPA/DHRS9/UGT1A7	7
BP	GO:0009310	amine catabolic process	3/65	29/18723	0.000136806	0.00695555	0.00536155	IL4I1/KMO/KYNU	3
BP	GO:0042759	long-chain fatty acid biosynthetic process	3/65	29/18723	0.000136806	0.00695555	0.00536155	ELOVL6/ALOX5/ALOX15B	3
BP	GO:0009072	aromatic amino acid family metabolic process	3/65	30/18723	0.000151631	0.00695555	0.00536155	IL4I1/KMO/KYNU	3
BP	GO:0015721	bile acid and bile salt transport	3/65	30/18723	0.000151631	0.00695555	0.00536155	ABCC3/SLCO2B1/AQP9	3
BP	GO:0019674	NAD metabolic process	3/65	30/18723	0.000151631	0.00695555	0.00536155	GCK/HK3/KMO	3
BP	GO:0034637	cellular carbohydrate biosynthetic process	4/65	78/18723	0.000155605	0.00695555	0.00536155	GCK/GYS2/FBP1/B3GNT7	4
BP	GO:0001523	retinoid metabolic process	4/65	81/18723	0.000180085	0.00779011	0.00600486	CYP2S1/DHRS9/UGT1A7/PLB1	4
BP	GO:0120254	olefinic compound metabolic process	5/65	153/18723	0.000189941	0.0079597	0.00613559	CYP2S1/ALOX5/ALOX15B/DHRS9/PLB1	5
BP	GO:0097006	regulation of plasma lipoprotein particle levels	4/65	85/18723	0.0002169	0.00847829	0.00653533	APOB/PLA2G7/LIPA/HMOX1	4
BP	GO:0034383	low-density lipoprotein particle clearance	3/65	34/18723	0.000221283	0.00847829	0.00653533	APOB/LIPA/HMOX1	3
BP	GO:0042573	retinoic acid metabolic process	3/65	34/18723	0.000221283	0.00847829	0.00653533	CYP2S1/DHRS9/UGT1A7	3
BP	GO:0016101	diterpenoid metabolic process	4/65	87/18723	0.000237208	0.0085972	0.00662699	CYP2S1/DHRS9/UGT1A7/PLB1	4
BP	GO:1901606	alpha-amino acid catabolic process	4/65	87/18723	0.000237208	0.0085972	0.00662699	SDS/IL4I1/KMO/KYNU	4
BP	GO:0044264	cellular polysaccharide metabolic process	4/65	96/18723	0.000345842	0.0122046	0.00940766	GCK/GYS2/B3GNT7/AOAH	4
BP	GO:0006721	terpenoid metabolic process	4/65	97/18723	0.000359782	0.0123183	0.00949532	CYP2S1/DHRS9/UGT1A7/PLB1	4
BP	GO:0009259	ribonucleotide metabolic process	7/65	385/18723	0.000367436	0.0123183	0.00949532	GCK/FASN/UPP2/ELOVL6/FBP1/HK3/KYNU	7
BP	GO:0046486	glycerolipid metabolic process	7/65	392/18723	0.000409389	0.01339	0.0103214	APOB/MOGAT1/PNPLA3/PLA2G7/PIK3R6/PLCB2/PLB1	7
BP	GO:0019693	ribose phosphate metabolic process	7/65	396/18723	0.000435034	0.01389	0.0107069	GCK/FASN/UPP2/ELOVL6/FBP1/HK3/KYNU	7
BP	GO:0006090	pyruvate metabolic process	4/65	106/18723	0.000503936	0.0149662	0.0115364	GCK/SDS/FBP1/HK3	4
BP	GO:0005976	polysaccharide metabolic process	4/65	107/18723	0.000522151	0.0149662	0.0115364	GCK/GYS2/B3GNT7/AOAH	4
BP	GO:0006735	NADH regeneration	2/65	10/18723	0.000524543	0.0149662	0.0115364	GCK/HK3	2
BP	GO:0061621	canonical glycolysis	2/65	10/18723	0.000524543	0.0149662	0.0115364	GCK/HK3	2
BP	GO:0061718	glucose catabolic process to pyruvate	2/65	10/18723	0.000524543	0.0149662	0.0115364	GCK/HK3	2
BP	GO:0034440	lipid oxidation	4/65	108/18723	0.000540831	0.0151095	0.0116468	SLC27A2/PLA2G7/ALOX5/ALOX15B	4
BP	GO:1901605	alpha-amino acid metabolic process	5/65	195/18723	0.000579509	0.0153598	0.0118398	SDS/IL4I1/KMO/SLC7A7/KYNU	5
BP	GO:0009063	cellular amino acid catabolic process	4/65	110/18723	0.000579608	0.0153598	0.0118398	SDS/IL4I1/KMO/KYNU	4
BP	GO:0006002	fructose 6-phosphate metabolic process	2/65	11/18723	0.000639673	0.0153598	0.0118398	FBP1/HK3	2
BP	GO:0019372	lipoxygenase pathway	2/65	11/18723	0.000639673	0.0153598	0.0118398	ALOX5/ALOX15B	2
BP	GO:0042167	heme catabolic process	2/65	11/18723	0.000639673	0.0153598	0.0118398	SLCO2B1/HMOX1	2
BP	GO:0046149	pigment catabolic process	2/65	11/18723	0.000639673	0.0153598	0.0118398	SLCO2B1/HMOX1	2
BP	GO:0070189	kynurenine metabolic process	2/65	11/18723	0.000639673	0.0153598	0.0118398	KMO/KYNU	2
BP	GO:0044106	cellular amine metabolic process	4/65	113/18723	0.000641422	0.0153598	0.0118398	IL4I1/KMO/SLC7A7/KYNU	4
BP	GO:1901570	fatty acid derivative biosynthetic process	3/65	50/18723	0.000696649	0.0160478	0.0123701	ELOVL6/ALOX5/ALOX15B	3
BP	GO:0006720	isoprenoid metabolic process	4/65	116/18723	0.000707775	0.0160478	0.0123701	CYP2S1/DHRS9/UGT1A7/PLB1	4
BP	GO:0033559	unsaturated fatty acid metabolic process	4/65	116/18723	0.000707775	0.0160478	0.0123701	ELOVL6/CYP2S1/ALOX5/ALOX15B	4
BP	GO:0009308	amine metabolic process	4/65	118/18723	0.000754623	0.0160478	0.0123701	IL4I1/KMO/SLC7A7/KYNU	4
BP	GO:0006787	porphyrin-containing compound catabolic process	2/65	12/18723	0.000765889	0.0160478	0.0123701	SLCO2B1/HMOX1	2
BP	GO:0033015	tetrapyrrole catabolic process	2/65	12/18723	0.000765889	0.0160478	0.0123701	SLCO2B1/HMOX1	2
BP	GO:0061620	glycolytic process through glucose-6-phosphate	2/65	12/18723	0.000765889	0.0160478	0.0123701	GCK/HK3	2
BP	GO:1901503	ether biosynthetic process	2/65	12/18723	0.000765889	0.0160478	0.0123701	FASN/ALOX5	2
BP	GO:0034381	plasma lipoprotein particle clearance	3/65	53/18723	0.000826486	0.017051	0.0131435	APOB/LIPA/HMOX1	3
BP	GO:0044242	cellular lipid catabolic process	5/65	214/18723	0.000881155	0.0179035	0.0138005	APOB/SLC27A2/PNPLA3/PLA2G7/AOAH	5
BP	GO:0061615	glycolytic process through fructose-6-phosphate	2/65	13/18723	0.000903116	0.0180758	0.0139334	GCK/HK3	2
BP	GO:0043650	dicarboxylic acid biosynthetic process	2/65	14/18723	0.00105128	0.0201578	0.0155383	KMO/KYNU	2
BP	GO:0072531	pyrimidine-containing compound transmembrane transport	2/65	14/18723	0.00105128	0.0201578	0.0155383	SLC28A3/AQP9	2
BP	GO:0006022	aminoglycan metabolic process	4/65	129/18723	0.00105224	0.0201578	0.0155383	CHI3L1/CHST13/B3GNT7/HS3ST2	4
BP	GO:0009410	response to xenobiotic stimulus	7/65	462/18723	0.00107823	0.0203648	0.0156978	SLC6A2/CYP2S1/FBP1/UGT1A7/HMOX1/FOSL1/AS3MT	7
BP	GO:0019369	arachidonic acid metabolic process	3/65	59/18723	0.00113006	0.0207591	0.0160018	CYP2S1/ALOX5/ALOX15B	3
BP	GO:0043551	regulation of phosphatidylinositol 3-kinase activity	3/65	59/18723	0.00113006	0.0207591	0.0160018	PIK3R5/PIK3R6/FGR	3
BP	GO:0090594	inflammatory response to wounding	2/65	15/18723	0.0012103	0.0219326	0.0169063	ALOX5/HMOX1	2
BP	GO:0007588	excretion	3/65	62/18723	0.00130498	0.0233331	0.0179858	AQP9/UGT1A7/HMOX1	3
BP	GO:0046395	carboxylic acid catabolic process	5/65	236/18723	0.0013618	0.0240286	0.018522	SLC27A2/SDS/IL4I1/KMO/KYNU	5
BP	GO:0034374	low-density lipoprotein particle remodeling	2/65	16/18723	0.00138011	0.0240354	0.0185272	APOB/PLA2G7	2
BP	GO:0016054	organic acid catabolic process	5/65	240/18723	0.00146661	0.0250777	0.0193307	SLC27A2/SDS/IL4I1/KMO/KYNU	5
BP	GO:0033692	cellular polysaccharide biosynthetic process	3/65	65/18723	0.00149606	0.0250777	0.0193307	GCK/GYS2/B3GNT7	3
BP	GO:0046503	glycerolipid catabolic process	3/65	65/18723	0.00149606	0.0250777	0.0193307	APOB/PNPLA3/PLA2G7	3
BP	GO:1901361	organic cyclic compound catabolic process	7/65	495/18723	0.00160294	0.0265376	0.020456	UPP2/IL4I1/HSD11B1/SLCO2B1/KMO/HMOX1/KYNU	7
BP	GO:0009150	purine ribonucleotide metabolic process	6/65	368/18723	0.0017224	0.0281676	0.0217124	GCK/FASN/ELOVL6/FBP1/HK3/KYNU	6
BP	GO:0009165	nucleotide biosynthetic process	5/65	254/18723	0.00188071	0.0301107	0.0232103	UPP2/ELOVL6/RRM2/KMO/KYNU	5
BP	GO:0043550	regulation of lipid kinase activity	3/65	71/18723	0.00192883	0.0301107	0.0232103	PIK3R5/PIK3R6/FGR	3
BP	GO:1901293	nucleoside phosphate biosynthetic process	5/65	256/18723	0.0019462	0.0301107	0.0232103	UPP2/ELOVL6/RRM2/KMO/KYNU	5
BP	GO:0006007	glucose catabolic process	2/65	19/18723	0.00195349	0.0301107	0.0232103	GCK/HK3	2
BP	GO:0010744	positive regulation of macrophage derived foam cell differentiation	2/65	19/18723	0.00195349	0.0301107	0.0232103	APOB/ALOX15B	2
BP	GO:0000271	polysaccharide biosynthetic process	3/65	72/18723	0.00200774	0.0304188	0.0234477	GCK/GYS2/B3GNT7	3
BP	GO:0016052	carbohydrate catabolic process	4/65	154/18723	0.00201884	0.0304188	0.0234477	GCK/FBP1/HK3/AOAH	4
BP	GO:0006644	phospholipid metabolic process	6/65	383/18723	0.00210586	0.0309788	0.0238794	PNPLA3/PLA2G7/PIK3R6/ALOX15B/PLCB2/PLB1	6
BP	GO:0043651	linoleic acid metabolic process	2/65	20/18723	0.0021657	0.0309788	0.0238794	ALOX5/ALOX15B	2
BP	GO:0046485	ether lipid metabolic process	2/65	20/18723	0.0021657	0.0309788	0.0238794	FASN/PLA2G7	2
BP	GO:0052695	cellular glucuronidation	2/65	20/18723	0.0021657	0.0309788	0.0238794	UGT2B4/UGT1A7	2
BP	GO:1901568	fatty acid derivative metabolic process	3/65	74/18723	0.00217152	0.0309788	0.0238794	ELOVL6/ALOX5/ALOX15B	3
BP	GO:0006024	glycosaminoglycan biosynthetic process	3/65	75/18723	0.00225643	0.0315195	0.0242962	CHST13/B3GNT7/HS3ST2	3
BP	GO:0006094	gluconeogenesis	3/65	75/18723	0.00225643	0.0315195	0.0242962	GCK/SDS/FBP1	3
BP	GO:0006633	fatty acid biosynthetic process	4/65	163/18723	0.002481	0.034041	0.0262398	FASN/ELOVL6/ALOX5/ALOX15B	4
BP	GO:0006163	purine nucleotide metabolic process	6/65	396/18723	0.00248771	0.034041	0.0262398	GCK/FASN/ELOVL6/FBP1/HK3/KYNU	6
BP	GO:0019319	hexose biosynthetic process	3/65	78/18723	0.00252345	0.0341276	0.0263066	GCK/SDS/FBP1	3
BP	GO:0006023	aminoglycan biosynthetic process	3/65	79/18723	0.00261661	0.0341276	0.0263066	CHST13/B3GNT7/HS3ST2	3
BP	GO:0006063	uronic acid metabolic process	2/65	22/18723	0.00262128	0.0341276	0.0263066	UGT2B4/UGT1A7	2
BP	GO:0006662	glycerol ether metabolic process	2/65	22/18723	0.00262128	0.0341276	0.0263066	FASN/PLA2G7	2
BP	GO:0019585	glucuronate metabolic process	2/65	22/18723	0.00262128	0.0341276	0.0263066	UGT2B4/UGT1A7	2
BP	GO:1901264	carbohydrate derivative transport	3/65	80/18723	0.00271187	0.0349674	0.026954	ABCC3/SLC29A3/SLC28A3	3
BP	GO:0006096	glycolytic process	3/65	81/18723	0.00280924	0.0358781	0.0276559	GCK/FBP1/HK3	3
BP	GO:0006757	ATP generation from ADP	3/65	82/18723	0.00290875	0.0364546	0.0281003	GCK/FBP1/HK3	3
BP	GO:0046364	monosaccharide biosynthetic process	3/65	82/18723	0.00290875	0.0364546	0.0281003	GCK/SDS/FBP1	3
BP	GO:0006520	cellular amino acid metabolic process	5/65	284/18723	0.00304842	0.0370016	0.028522	SDS/IL4I1/KMO/SLC7A7/KYNU	5
BP	GO:0015850	organic hydroxy compound transport	5/65	284/18723	0.00304842	0.0370016	0.028522	SLC6A2/APOB/ABCC3/SLCO2B1/AQP9	5
BP	GO:0006970	response to osmotic stress	3/65	84/18723	0.00311423	0.0370016	0.028522	SLC2A4/KMO/AQP9	3
BP	GO:0042440	pigment metabolic process	3/65	84/18723	0.00311423	0.0370016	0.028522	SLCO2B1/UGT1A7/HMOX1	3
BP	GO:0051156	glucose 6-phosphate metabolic process	2/65	24/18723	0.00311796	0.0370016	0.028522	GCK/HK3	2
BP	GO:0072530	purine-containing compound transmembrane transport	2/65	24/18723	0.00311796	0.0370016	0.028522	SLC28A3/AQP9	2
BP	GO:0072521	purine-containing compound metabolic process	6/65	416/18723	0.00317436	0.0373405	0.0287832	GCK/FASN/ELOVL6/FBP1/HK3/KYNU	6
BP	GO:0071466	cellular response to xenobiotic stimulus	4/65	177/18723	0.00333709	0.038696	0.0298281	CYP2S1/FBP1/UGT1A7/AS3MT	4
BP	GO:0046835	carbohydrate phosphorylation	2/65	25/18723	0.00338152	0.038696	0.0298281	GCK/HK3	2
BP	GO:0035725	sodium ion transmembrane transport	4/65	178/18723	0.00340502	0.038696	0.0298281	SLC6A2/SLC9A7/SLC28A3/SLC6A12	4
BP	GO:0048015	phosphatidylinositol-mediated signaling	4/65	178/18723	0.00340502	0.038696	0.0298281	HCST/PIK3R5/PLCB2/FGR	4
BP	GO:0150104	transport across blood-brain barrier	3/65	87/18723	0.00343883	0.0387518	0.0298711	SLC2A4/ABCC3/SLCO2B1	3
BP	GO:0010232	vascular transport	3/65	88/18723	0.00355145	0.0396874	0.0305923	SLC2A4/ABCC3/SLCO2B1	3
BP	GO:0009435	NAD biosynthetic process	2/65	26/18723	0.00365514	0.0401766	0.0309694	KMO/KYNU	2
BP	GO:0042537	benzene-containing compound metabolic process	2/65	26/18723	0.00365514	0.0401766	0.0309694	KMO/KYNU	2
BP	GO:0048017	inositol lipid-mediated signaling	4/65	182/18723	0.00368615	0.0401881	0.0309782	HCST/PIK3R5/PLCB2/FGR	4
BP	GO:0046031	ADP metabolic process	3/65	90/18723	0.00378341	0.0409158	0.0315392	GCK/FBP1/HK3	3
BP	GO:0045582	positive regulation of T cell differentiation	3/65	91/18723	0.00390278	0.0418691	0.032274	IL4I1/PIK3R6/VNN1	3
BP	GO:0002695	negative regulation of leukocyte activation	4/65	187/18723	0.00405926	0.0432021	0.0333015	IL4I1/MERTK/HMOX1/FGR	4
BP	GO:0006650	glycerophospholipid metabolic process	5/65	306/18723	0.00418732	0.0442141	0.0340816	PNPLA3/PLA2G7/PIK3R6/PLCB2/PLB1	5
BP	GO:0046700	heterocycle catabolic process	6/65	445/18723	0.00441043	0.0453902	0.0349882	UPP2/IL4I1/SLCO2B1/KMO/HMOX1/KYNU	6
BP	GO:0006637	acyl-CoA metabolic process	3/65	96/18723	0.00453404	0.0453902	0.0349882	FASN/ELOVL6/KYNU	3
BP	GO:0035383	thioester metabolic process	3/65	96/18723	0.00453404	0.0453902	0.0349882	FASN/ELOVL6/KYNU	3
BP	GO:0006734	NADH metabolic process	2/65	29/18723	0.00453564	0.0453902	0.0349882	GCK/HK3	2
BP	GO:0019359	nicotinamide nucleotide biosynthetic process	2/65	29/18723	0.00453564	0.0453902	0.0349882	KMO/KYNU	2
BP	GO:0019363	pyridine nucleotide biosynthetic process	2/65	29/18723	0.00453564	0.0453902	0.0349882	KMO/KYNU	2
BP	GO:0019433	triglyceride catabolic process	2/65	29/18723	0.00453564	0.0453902	0.0349882	APOB/PNPLA3	2
BP	GO:0044270	cellular nitrogen compound catabolic process	6/65	451/18723	0.00470528	0.0467391	0.0360279	UPP2/IL4I1/SLCO2B1/KMO/HMOX1/KYNU	6
BP	GO:0006006	glucose metabolic process	4/65	196/18723	0.00479389	0.0467785	0.0360583	GCK/SDS/FBP1/HK3	4
BP	GO:0034368	protein-lipid complex remodeling	2/65	30/18723	0.00484878	0.0467785	0.0360583	APOB/PLA2G7	2
BP	GO:0034369	plasma lipoprotein particle remodeling	2/65	30/18723	0.00484878	0.0467785	0.0360583	APOB/PLA2G7	2
BP	GO:0043304	regulation of mast cell degranulation	2/65	30/18723	0.00484878	0.0467785	0.0360583	HMOX1/FGR	2
BP	GO:0006165	nucleoside diphosphate phosphorylation	3/65	99/18723	0.00494077	0.0473255	0.03648	GCK/FBP1/HK3	3
BP	GO:0006641	triglyceride metabolic process	3/65	100/18723	0.00508108	0.0483244	0.0372499	APOB/MOGAT1/PNPLA3	3
BP	GO:0033006	regulation of mast cell activation involved in immune response	2/65	31/18723	0.00517163	0.0486465	0.0374982	HMOX1/FGR	2
BP	GO:0006576	cellular biogenic amine metabolic process	3/65	101/18723	0.00522378	0.0486465	0.0374982	IL4I1/KMO/KYNU	3
BP	GO:0046939	nucleotide phosphorylation	3/65	101/18723	0.00522378	0.0486465	0.0374982	GCK/FBP1/HK3	3
BP	GO:0010743	regulation of macrophage derived foam cell differentiation	2/65	32/18723	0.00550412	0.0496475	0.0382698	APOB/ALOX15B	2
BP	GO:0034367	protein-containing complex remodeling	2/65	32/18723	0.00550412	0.0496475	0.0382698	APOB/PLA2G7	2
BP	GO:0072525	pyridine-containing compound biosynthetic process	2/65	32/18723	0.00550412	0.0496475	0.0382698	KMO/KYNU	2
BP	GO:0009135	purine nucleoside diphosphate metabolic process	3/65	103/18723	0.00551639	0.0496475	0.0382698	GCK/FBP1/HK3	3
BP	GO:0009179	purine ribonucleoside diphosphate metabolic process	3/65	103/18723	0.00551639	0.0496475	0.0382698	GCK/FBP1/HK3	3
BP	GO:0019439	aromatic compound catabolic process	6/65	467/18723	0.00556277	0.0497311	0.0383343	UPP2/IL4I1/SLCO2B1/KMO/HMOX1/KYNU	6
MF	GO:0008028	monocarboxylic acid transmembrane transporter activity	6/65	58/18368	5.43518e-08	9.81172e-06	6.8463e-06	SLC27A2/SLC16A9/ABCC3/SLCO2B1/SLC6A12/SLC16A6	6
MF	GO:0046943	carboxylic acid transmembrane transporter activity	8/65	163/18368	1.06352e-07	9.81172e-06	6.8463e-06	SLC27A2/SLC16A9/ABCC3/SLCO2B1/SLC6A12/SLC16A6/AQP9/SLC7A7	8
MF	GO:0005342	organic acid transmembrane transporter activity	8/65	164/18368	1.11497e-07	9.81172e-06	6.8463e-06	SLC27A2/SLC16A9/ABCC3/SLCO2B1/SLC6A12/SLC16A6/AQP9/SLC7A7	8
MF	GO:0016298	lipase activity	6/65	129/18368	6.28121e-06	0.00041456	0.000289266	PNPLA3/PLA2G7/LIPA/PLCB2/PLB1/HMOX1	6
MF	GO:0015291	secondary active transmembrane transporter activity	7/65	240/18368	2.17657e-05	0.00114923	0.000801893	SLC6A2/SLC16A9/SLC9A7/SLC28A3/SLCO2B1/SLC6A12/SLC16A6	7
MF	GO:0004620	phospholipase activity	5/65	104/18368	3.33162e-05	0.00138452	0.000966074	PNPLA3/PLA2G7/PLCB2/PLB1/HMOX1	5
MF	GO:1901618	organic hydroxy compound transmembrane transporter activity	4/65	53/18368	3.67108e-05	0.00138452	0.000966074	SLC6A2/ABCC3/SLCO2B1/AQP9	4
MF	GO:0022804	active transmembrane transporter activity	8/65	406/18368	8.92371e-05	0.00294482	0.0020548	SLC6A2/SLC16A9/ABCC3/SLC9A7/SLC28A3/SLCO2B1/SLC6A12/SLC16A6	8
MF	GO:0008194	UDP-glycosyltransferase activity	5/65	143/18368	0.000151307	0.00412697	0.00287966	GYS2/UGT2B4/GALNT6/B3GNT7/UGT1A7	5
MF	GO:0015293	symporter activity	5/65	144/18368	0.000156325	0.00412697	0.00287966	SLC6A2/SLC16A9/SLC28A3/SLC6A12/SLC16A6	5
MF	GO:0052689	carboxylic ester hydrolase activity	5/65	147/18368	0.000172145	0.00413149	0.00288281	PNPLA3/PLA2G7/LIPA/AOAH/PLB1	5
MF	GO:0004623	phospholipase A2 activity	3/65	33/18368	0.000213906	0.00470594	0.00328365	PNPLA3/PLA2G7/PLB1	3
MF	GO:0022853	active ion transmembrane transporter activity	6/65	267/18368	0.000359246	0.00718917	0.00501637	SLC6A2/ABCC3/SLC9A7/SLC28A3/SLCO2B1/SLC6A12	6
MF	GO:0016757	glycosyltransferase activity	6/65	270/18368	0.000381244	0.00718917	0.00501637	GYS2/UPP2/UGT2B4/GALNT6/B3GNT7/UGT1A7	6
MF	GO:0016758	hexosyltransferase activity	5/65	197/18368	0.000661342	0.0109623	0.0076491	GYS2/UGT2B4/GALNT6/B3GNT7/UGT1A7	5
MF	GO:0005536	glucose binding	2/65	11/18368	0.000664379	0.0109623	0.0076491	GCK/HK3	2
MF	GO:1901505	carbohydrate derivative transmembrane transporter activity	3/65	53/18368	0.00087325	0.0135611	0.00946246	ABCC3/SLC29A3/SLC28A3	3
MF	GO:0004312	fatty acid synthase activity	2/65	13/18368	0.000937916	0.0137561	0.00959856	FASN/ELOVL6	2
MF	GO:0046935	1-phosphatidylinositol-3-kinase regulator activity	2/65	16/18368	0.0014331	0.0199126	0.0138943	PIK3R5/PIK3R6	2
MF	GO:0016836	hydro-lyase activity	3/65	64/18368	0.00151069	0.0199412	0.0139143	CA3/FASN/CYP2S1	3
MF	GO:0042578	phosphoric ester hydrolase activity	6/65	366/18368	0.00184469	0.0211999	0.0147926	CA3/FBP1/PTPN7/PDE6G/PLCB2/HMOX1	6
MF	GO:0016746	acyltransferase activity	5/65	250/18368	0.00190675	0.0211999	0.0147926	MOGAT1/FASN/PNPLA3/ELOVL6/TGM5	5
MF	GO:0005506	iron ion binding	4/65	151/18368	0.0020138	0.0211999	0.0147926	CYP2S1/RRM2/ALOX5/ALOX15B	4
MF	GO:0048029	monosaccharide binding	3/65	71/18368	0.00203623	0.0211999	0.0147926	GCK/FBP1/HK3	3
MF	GO:0015081	sodium ion transmembrane transporter activity	4/65	152/18368	0.00206279	0.0211999	0.0147926	SLC6A2/SLC9A7/SLC28A3/SLC6A12	4
MF	GO:0005319	lipid transporter activity	4/65	154/18368	0.00216323	0.0211999	0.0147926	APOB/SLC27A2/ABCC3/SLCO2B1	4
MF	GO:0015370	solute:sodium symporter activity	3/65	73/18368	0.00220471	0.0211999	0.0147926	SLC6A2/SLC28A3/SLC6A12	3
MF	GO:0035014	phosphatidylinositol 3-kinase regulator activity	2/65	20/18368	0.00224847	0.0211999	0.0147926	PIK3R5/PIK3R6	2
MF	GO:0015125	bile acid transmembrane transporter activity	2/65	21/18368	0.00247949	0.0218195	0.015225	ABCC3/SLCO2B1	2
MF	GO:0019200	carbohydrate kinase activity	2/65	21/18368	0.00247949	0.0218195	0.015225	GCK/HK3	2
MF	GO:0030246	carbohydrate binding	5/65	271/18368	0.0027051	0.0227804	0.0158954	GCK/CHI3L1/FBP1/GALNT6/HK3	5
MF	GO:0016835	carbon-oxygen lyase activity	3/65	79/18368	0.00276126	0.0227804	0.0158954	CA3/FASN/CYP2S1	3
MF	GO:0016702	oxidoreductase activity, acting on single donors with incorporation of molecular oxygen, incorporation of two atoms of oxygen	2/65	23/18368	0.00297362	0.0237889	0.0165991	ALOX5/ALOX15B	2
MF	GO:0016701	oxidoreductase activity, acting on single donors with incorporation of molecular oxygen	2/65	24/18368	0.00323657	0.025131	0.0175356	ALOX5/ALOX15B	2
MF	GO:0004806	triglyceride lipase activity	2/65	26/18368	0.00379386	0.0283592	0.0197881	PNPLA3/PLB1	2
MF	GO:0008081	phosphoric diester hydrolase activity	3/65	89/18368	0.00386717	0.0283592	0.0197881	PDE6G/PLCB2/HMOX1	3
MF	GO:0016628	oxidoreductase activity, acting on the CH-CH group of donors, NAD or NADP as acceptor	2/65	29/18368	0.00470717	0.0335863	0.0234354	FASN/CYP2S1	2
MF	GO:0033764	steroid dehydrogenase activity, acting on the CH-OH group of donors, NAD or NADP as acceptor	2/65	30/18368	0.00503194	0.0338325	0.0236072	HSD11B1/DHRS9	2
MF	GO:0008509	anion transmembrane transporter activity	5/65	314/18368	0.00505675	0.0338325	0.0236072	SLC6A2/ABCC3/SLC9A7/SLCO2B1/SLC6A12	5
MF	GO:0016829	lyase activity	4/65	196/18368	0.00512614	0.0338325	0.0236072	CA3/FASN/SDS/CYP2S1	4
MF	GO:0016411	acylglycerol O-acyltransferase activity	2/65	31/18368	0.00536675	0.0345566	0.0241125	MOGAT1/PNPLA3	2
MF	GO:0004497	monooxygenase activity	3/65	102/18368	0.00565956	0.0355744	0.0248226	CYP2S1/KMO/HMOX1	3
MF	GO:0015294	solute:cation symporter activity	3/65	104/18368	0.00597254	0.0366686	0.0255861	SLC6A2/SLC28A3/SLC6A12	3
MF	GO:0015020	glucuronosyltransferase activity	2/65	34/18368	0.00643074	0.037727	0.0263247	UGT2B4/UGT1A7	2
MF	GO:0016229	steroid dehydrogenase activity	2/65	34/18368	0.00643074	0.037727	0.0263247	HSD11B1/DHRS9	2
MF	GO:0016747	acyltransferase activity, transferring groups other than amino-acyl groups	4/65	222/18368	0.00790981	0.0453955	0.0316755	MOGAT1/FASN/PNPLA3/ELOVL6	4
MF	GO:0015144	carbohydrate transmembrane transporter activity	2/65	40/18368	0.00882019	0.0485111	0.0338494	SLC2A4/AQP9	2
MF	GO:0016712	oxidoreductase activity, acting on paired donors, with incorporation or reduction of molecular oxygen, reduced flavin or flavoprotein as one donor, and incorporation of one atom of oxygen	2/65	40/18368	0.00882019	0.0485111	0.0338494	CYP2S1/HMOX1	2

## Sheet: down gene KEGG
ONTOLOGY	ID	Description	GeneRatio	BgRatio	pvalue	p.adjust	qvalue	geneID	Count
KEGG	hsa04910	Insulin signaling pathway	4/13	137/8076	5.03238e-05	0.00201295	0.00121837	FASN/GCK/GYS2/SLC2A4	4
KEGG	hsa04931	Insulin resistance	3/13	108/8076	0.000603376	0.0109436	0.00662376	GYS2/SLC2A4/SLC27A2	3
KEGG	hsa04152	AMPK signaling pathway	3/13	120/8076	0.00082077	0.0109436	0.00662376	FASN/GYS2/SLC2A4	3
KEGG	hsa00500	Starch and sucrose metabolism	2/13	36/8076	0.00146121	0.0146121	0.00884418	GCK/GYS2	2
KEGG	hsa04930	Type II diabetes mellitus	2/13	46/8076	0.00237887	0.0190309	0.0115187	GCK/SLC2A4	2
KEGG	hsa01212	Fatty acid metabolism	2/13	57/8076	0.00363184	0.0237099	0.0143507	FASN/ELOVL6	2
KEGG	hsa00561	Glycerolipid metabolism	2/13	61/8076	0.00414924	0.0237099	0.0143507	PNPLA3/MOGAT1	2
KEGG	hsa00983	Drug metabolism - other enzymes	2/13	79/8076	0.00687252	0.0343626	0.0207984	UGT2B4/UPP2	2
KEGG	hsa04922	Glucagon signaling pathway	2/13	107/8076	0.0123327	0.0548119	0.0331756	GCK/GYS2	2
