# Supplementary material for: Identification of Metabolism-Related Proteins as Biomarkers of Insulin Resistance and Potential Mechanisms of m6A Modification
Source: Nutrients. 2023 Apr 11;15(8):1839. doi: 10.3390/nu15081839 (PMC10146912; doi:10.3390/nu15081839)
Supplement: Supplementary file 1 [file nutrients-15-01839-s001.zip › supplementary material/Supplement4-Top 10 differentially expressed genes of MP-DEGs.xls]

## Sheet: Sheet1
Top10 MP-DEGs by 10 topological analysis methods of CytoHubba.
MCC	Betweeness	Degree	DMNC	BottleNeck	EcCentricity	EPC	Radiality	Stress	MNC
FASN	FASN	FASN	ELOVL6	FASN	SLC27A2	FASN	FASN	FASN	FASN
PNPLA3	APOB	PNPLA3	MOGAT1	APOB	FASN	PNPLA3	PNPLA3	APOB	PNPLA3
SLC27A2	PNPLA3	SLC27A2	SLC27A2	PNPLA3	APOB	SLC27A2	SLC27A2	PNPLA3	SLC27A2
ELOVL6	SLC27A2	ELOVL6	GYS2	ELOVL6	PNPLA3	ELOVL6	APOB	SLC27A2	ELOVL6
MOGAT1	GCK	MOGAT1	APOB	SLC27A2	ELOVL6	MOGAT1	ELOVL6	GCK	MOGAT1
GCK	ELOVL6	GCK	FBP1	MOGAT1	MOGAT1	GCK	MOGAT1	ELOVL6	GCK
GYS2	MOGAT1	APOB	PNPLA3	FGR	FGR	APOB	GCK	MOGAT1	GYS2
APOB	FGR	GYS2	GCK	GCK	GCK	GYS2	GYS2	FGR	APOB
FBP1	GYS2	FBP1	FASN	GYS2	GYS2	FBP1	FBP1	GYS2	FBP1
FGR	FBP1	FGR	FGR	FBP1	FBP1	FGR	FGR	FBP1	FGR
